# Supplementary material for: Self-Assembling Amphiphilic ABA Triblock Copolymers of Hyperbranched Polyglycerol with Poly(tetrahydrofuran) and Their Nanomicelles as Highly Efficient Solubilization and Delivery Systems of Curcumin
Source: Int J Mol Sci. 2025 Jun 19;26(12):5866. doi: 10.3390/ijms26125866 (PMC12192588; doi:10.3390/ijms26125866)
Supplement: Supplementary file 1 [file ijms-26-05866-s001.zip]

Archive with 1 entries (1 files):
- ijms-3664465-supplementary.pdf
